# Supplementary material for: Homologous Recombination in Thyroid Tumor Samples
Source: Int J Mol Sci. 2025 Oct 6;26(19):9716. doi: 10.3390/ijms26199716 (PMC12524762; doi:10.3390/ijms26199716)
Supplement: Supplementary file 1 [file ijms-26-09716-s001.zip]

Archive with 6 entries (6 files):
- BIOQ72.xlsx
- CELL74.xlsx
- DNAR73.xlsx
- GENF76.xlsx
- MTEX71.xlsx
- XRAY75.xlsx
