# Supplementary material for: Homologous Recombination in Thyroid Tumor Samples
Source: Int J Mol Sci. 2025 Oct 6;26(19):9716. doi: 10.3390/ijms26199716 (PMC12524762; doi:10.3390/ijms26199716)
Supplement: Supplementary file 1 [file ijms-26-09716-s001.zip › MTEX71.xlsx]

## Sheet: Sheet1
CHROM	POS	ID	REF	ALT	QUAL	FILTER	AC	AC_Orig	AF	AF_Orig	AN	AN_Orig	AS_BaseQRankSum	AS_FS	AS_FilterStatus	AS_InbreedingCoeff	AS_MQ	AS_MQRankSum	AS_QD	AS_RAW_BaseQRankSum	AS_RAW_MQ	AS_RAW_MQRankSum	AS_RAW_ReadPosRankSum	AS_ReadPosRankSum	AS_SB_TABLE	AS_SOR	AS_UNIQ_ALT_READ_COUNT	AS_VQSLOD	AS_culprit	BaseQRankSum	DB	DP	END	ExcessHet	FS	InbreedingCoeff	MLEAC	MLEAF	MQ	MQRankSum	NEGATIVE_TRAIN_SITE	POSITIVE_TRAIN_SITE	QD	RAW_MQandDP	ReadPosRankSum	SOR	VQSLOD	culprit	set
chr3	142503442	rs2227931	A	G	1.0302e+06	PASS	2	.	0.3601	.	2	.	.	.	PASS	.	.	.	.	.	.	.	.	.	.	.	.	8.2734	FS	-0.785	TRUE	3	.	3.2347	1.116	-0.0436	.	.	60	0	.	TRUE	15.76	.	0.26	0.78	.	.	.
chr17	43093220	rs16940	A	G	1.20615e+06	PASS	1	.	0.3474	.	2	.	.	.	PASS	.	.	.	.	.	.	.	.	.	.	.	.	10.7984	FS	-0.967	TRUE	3	.	11.5277	0	-0.1689	.	.	60	0	.	TRUE	14.58	.	0.218	0.662	.	.	.
[truncated: 153 more columns]
